# Supplementary material for: Exploring the Impact of Climatic Variables on Arecanut Fruit Rot Epidemic by Understanding the Disease Dynamics in Relation to Space and Time
Source: J Fungi (Basel). 2022 Jul 19;8(7):745. doi: 10.3390/jof8070745 (PMC9319122; doi:10.3390/jof8070745)
Supplement: Supplementary file 1 [file jof-08-00745-s001.zip]

Archive with 1 entries (1 files):
- jof-1805530-supplementary.pdf
